# Supplementary material for: Altered AADAC Modulates Trophoblast Invasion and Suggests a Potential Angiogenic Regulatory Role in Severe Preeclampsia
Source: Int J Mol Sci. 2026 Jan 22;27(2):1103. doi: 10.3390/ijms27021103 (PMC12841916; doi:10.3390/ijms27021103)
Supplement: Supplementary file 1 [file ijms-27-01103-s001.zip › Table S1.xlsx]

## Sheet: Sheet1
Gene_ID	Gene_Symbol	Description	gene_biotype	Protein_ID	Severe/Normal.fc	Severe/Normal.logCPM	Severe/Normal.raw.pval
3904	LAIR2	leukocyte associated immunoglobulin like receptor 2	protein_coding	NP_002279.2;NP_067154.1;XP_011525263.1	26.551	0.207626	9.66413e-06
22915	MMRN1	multimerin 1	protein_coding	NP_001358332.1;NP_031377.2;XP_005262913.1	18.4583	0.68254	2.40726e-05
13	AADAC	arylacetamide deacetylase	protein_coding	NP_001077.2;XP_005247161.1	17.8968	-1.45112	0.000254555
26	AOC1	amine oxidase copper containing 1	protein_coding	NP_001082.2;NP_001259001.1;XP_016867433.1;XP_016867434.1;XP_016867435.1;XP_016867436.1	17.5267	5.37115	1.2469e-05
22997	IGSF9B	immunoglobulin superfamily member 9B	protein_coding	NP_001264214.1	16.3964	-2.07372	0.000997265
6519	SLC3A1	solute carrier family 3 member 1	protein_coding	NP_000332.2;XP_011531349.1	15.9847	-2.91143	0.00663559
27253	PCDH17	protocadherin 17	protein_coding	NP_001035519.1;XP_005266414.1;XP_005266415.1;XP_016876036.1	15.9271	0.986791	4.61602e-05
147111	NOTUM	notum, palmitoleoyl-protein carboxylesterase	protein_coding	NP_848588.3	15.8398	2.0993	3.07775e-05
1592	CYP26A1	cytochrome P450 family 26 subfamily A member 1	protein_coding	NP_000774.2;NP_476498.1	15.8009	-0.300945	0.000127273
5553	PRG2	proteoglycan 2, pro eosinophil major basic protein	protein_coding	NP_001230174.1;NP_001289855.1;NP_001289856.1;NP_002719.3	15.3016	5.73109	2.63869e-05
155051	CRYGN	crystallin gamma N	protein_coding	NP_001295221.1;NP_653328.1;XP_005250009.1;XP_016867262.1	13.8377	-1.775	0.000914836
91851	CHRDL1	chordin like 1	protein_coding	NP_001137453.1;NP_001137454.1;NP_001137455.2;NP_001354133.1;NP_001354134.1;NP_001354135.1;NP_001354136.1;NP_001354137.1;NP_001354138.1;NP_660277.2;XP_005262279.1	13.5091	1.88607	7.38635e-05
57718	PPP4R4	protein phosphatase 4 regulatory subunit 4	protein_coding	NP_001335071.1;NP_001335072.1;NP_001335073.1;NP_001335074.1;NP_066009.2;NP_478144.1;XP_011535341.1;XP_011535342.1;XP_016877017.1;XP_024305440.1;XP_024305441.1	13.1129	-0.933134	0.000577
222537	HS3ST5	heparan sulfate-glucosamine 3-sulfotransferase 5	protein_coding	NP_705840.2;XP_006715442.1;XP_011533890.1;XP_016865959.1;XP_016865960.1;XP_016865961.1;XP_016865962.1;XP_016865963.1	12.8091	-2.37303	0.00290643
644943	RASSF10	Ras association domain family member 10	protein_coding	NP_001073990.2	12.4105	-2.41058	0.00336765
79153	GDPD3	glycerophosphodiester phosphodiesterase domain containing 3	protein_coding	NP_077283.2	11.9127	0.972665	0.000170366
8404	SPARCL1	SPARC like 1	protein_coding	NP_001121782.1;NP_001278905.1;NP_001278906.1;NP_004675.3	11.8248	5.52745	0.000108402
7568	ZNF20	zinc finger protein 20	protein_coding	NP_001190179.1;NP_066966.2	11.1558	1.7864	0.000209357
6530	SLC6A2	solute carrier family 6 member 2	protein_coding	NP_001034.1;NP_001165972.1;NP_001165973.1;NP_001165975.1;XP_006721326.1;XP_011521597.1;XP_011521598.1;XP_011521599.1;XP_011521600.1;XP_011521601.1;XP_011521602.1	10.6852	0.98505	0.00032072
200810	ALG1L	ALG1 chitobiosyldiphosphodolichol beta-mannosyltransferase like	protein_coding	NP_001015050.2;NP_001182152.1;XP_016861333.1;XP_016861334.1;XP_016861335.1;XP_016861336.1;XP_024309151.1;XP_024309152.1	10.5904	-2.10112	0.00311281
